# Supplementary material for: LncRNA NEAT1 regulated diabetic retinal epithelial-mesenchymal transition through regulating miR-204/SOX4 axis
Source: PeerJ. 2021 Jul 23;9:e11817. doi: 10.7717/peerj.11817 (PMC8312494; doi:10.7717/peerj.11817)
Supplement: Supplemental Information 6 [file peerj-09-11817-s006.zip]

Archive with 7 entries (6 files):
- figure 6 western blot raw data/E-cadherin.jpg
- figure 6 western blot raw data/GAPDH.jpg
- figure 6 western blot raw data/N-cadherin.jpg
- figure 6 western blot raw data/SOX4.jpg
- figure 6 western blot raw data/Snail.jpg
- figure 6 western blot raw data/Vimentin.jpg
- figure 6 western blot raw data/
