# Supplementary material for: LncRNA NEAT1 regulated diabetic retinal epithelial-mesenchymal transition through regulating miR-204/SOX4 axis
Source: PeerJ. 2021 Jul 23;9:e11817. doi: 10.7717/peerj.11817 (PMC8312494; doi:10.7717/peerj.11817)
Supplement: Supplemental Information 8 [file peerj-09-11817-s008.csv]

Fig1A	control	12h	24h	48h	72h
Relative expression level of NEAT1	1	1.29	1.64	2.34	2.59
	1.18	1.04	1.81	2.51	2.78
	0.92	1.16	2.05	2.77	3.01
Fig1B	control	12h	24h	48h	72h
Relative expression level of miR-204	1	0.89	0.63	0.54	0.38
	1.19	0.8	0.55	0.44	0.3
	0.93	0.7	0.46	0.33	0.22
Fig1C 1	control	12h	24h	48h	72h
Relative protein level of SOX4	0.1738	0.2383	0.3561	0.7108	0.8887
	0.1746	0.3426	0.2742	0.6325	0.8154
	0.2253	0.1743	0.4254	0.8263	0.9964
Fig1C 2	control	12h	24h	48h	72h
Relative protein level of E-cadherin	0.157	0.6618	0.4926	0.1376	0.0952
	0.0732	0.6426	0.4246	0.0632	0.0354
	0.23432	0.7452	0.5742	0.2365	0.1213
Fig1C 3	control	12h	24h	48h	72h
Relative protein level of N-cadherin	0.0513	0.1144	0.2176	0.5033	0.6943
	0.0324	0.0525	0.1325	0.4143	0.6135
	0.0925	0.1842	0.2843	0.5832	0.7643
Fig1C 4	control	12h	24h	48h	72h
Relative protein level of Snail	0.176	0.2657	0.6409	0.767	0.8808
	0.1143	0.2243	0.5432	0.7145	0.7842
	0.2343	0.3424	0.7243	0.6754	0.9643
Fig1C 5	control	12h	24h	48h	72h
Relative protein level of Vimentin	0.0952	0.2679	0.5891	0.7466	0.7811
	0.0443	0.2243	0.4762	0.6532	0.7253
	0.1324	0.3354	0.6532	0.8165	0.8532
Fig1E	control	12h	24h	48h	72h
Migration rate (%£©	46.15	40.5	48	58.62	64
	51.22	47.97	54.06	53.61	69.97
	40.67	39.51	42.57	47.08	58.77
Fig1F	control	12h	24h	48h	72h
The number of migrated cells	77	78	82	102	167
	70	64	93	91	143
	88	84	71	115	122
Fig2A 1	Control	HG	si-NC+HG	si-NEAT1+HG
Relative expression level of NEAT1	1	1.87	1.81	0.87
	1.15	2.11	2.03	1.05
	0.89	2.38	2.29	1.21
Fig2A 2	Control	HG	si-NC+HG	si-NEAT1+HG
Relative expression level of miR-204	1	0.67	0.63	1.18
	1.17	0.6	0.52	1.06
	0.92	0.5	0.41	1.29
Fig2B	Control			HG			HG+si-NC			HG+si-NEAT1
OD 490nm	0.143	0.155	0.166	0.137	0.151	0.162	0.147	0.152	0.168	0.137	0.151	0.178
	0.234	0.311	0.358	0.301	0.364	0.421	0.256	0.311	0.375	0.244	0.297	0.343
	0.412	0.467	0.528	0.687	0.622	0.547	0.638	0.572	0.503	0.487	0.416	0.351
	0.567	0.624	0.701	0.879	0.801	0.736	0.851	0.764	0.711	0.624	0.551	0.489
	0.753	0.815	0.889	0.957	1.023	1.111	1.034	0.987	0.918	0.754	0.811	0.689
Fig2C 1	Control	HG	si-NC+HG	si-NEAT1+HG
Relative protein level of SOX4	1.1075	6.1895	5.953	2.1798
	1.927	5.363	5.272	1.352
	0.0535	7.13	6.737	3.253
Fig2C 2	Control	HG	si-NC+HG	si-NEAT1+HG
Relative protein level of E-cadherin	1.022593	3.359301	3.111	6.2761
	0.515	2.5385	2.3625	7.2535
	1.646	4.1632	4.2574	5.4573
Fig2C 3	Control	HG	si-NC+HG	si-NEAT1+HG
Relative protein level of N-cadherin	0.7995	6.723	6.887	2.0419
	3.5226	6.2638	6.2572	1.2532
	1.5273	7.4625	7.6463	2.7321
Fig2C 4	Control	HG	si-NC+HG	si-NEAT1+HG
Relative protein level of Snail	1.393	5.8416	6.3004	2.2187
	2.3266	5.2732	5.5273	1.4263
	0.63721	6.6523	7.1356	3.2574
Fig2C 5	Control	HG	si-NC+HG	si-NEAT1+HG
Relative protein level of Vimentin	1.0889	6.064	7.8725	2.5103
	0.5265	5.2536	7.3267	1.7365
	1.8523	6.7374	8.5362	3.3253
Fig2E	control	12h	24h	48h	72h
Migration rate (%£©	42.86	60.71	62.07	29.63
	48.73	65.52	67.84	24.43
	36.81	56.27	59.02	33.56
Fig2F	control	12h	24h	48h	72h
The number of migrated cells	83	151	163	79
	71	166	178	70
	92	134	145	91
Fig3A 1	Control	HG	HG+mimics NC	HG+miR-204 mimics
Relative expression level of NEAT1	1	2.45	2.38	1.12
	1.17	2.11	2.05	1.27
	0.91	2.73	2.67	1.41
Fig3A 2	Control	HG	HG+mimics NC	HG+miR-204 mimics
Relative expression level of miR-204	1	0.42	0.39	0.92
	1.18	0.33	0.3	1.03
	0.93	0.5	0.48	1.16
Fig3B	Control			HG			HG+mimis NC			HG+miR-204 mimics
OD 490nm	0.151	0.162	0.172	0.144	0.155	0.166	0.138	0.147	0.153	0.143	0.155	0.168
	0.243	0.311	0.367	0.311	0.367	0.412	0.278	0.326	0.411	0.251	0.311	0.357
	0.551	0.478	0.422	0.567	0.634	0.715	0.497	0.623	0.549	0.346	0.473	0.408
	0.714	0.653	0.587	0.904	0.847	0.783	0.867	0.805	0.744	0.611	0.543	0.488
	0.867	0.803	0.729	1.121	1.043	0.957	1.089	0.978	0.926	0.786	0.709	0.649
Fig3C 1	Control	HG	HG+mimics NC	HG+miR-204 mimics
Relative protein level of SOX4	0.1599	0.8064	0.8044	0.3103
	0.2226	0.7236	0.7342	0.2326
	0.0747	0.8948	0.8853	0.4173
Fig3C 2	Control	HG	HG+mimics NC	HG+miR-204 mimics
Relative protein level of E-cadherin	0.069	0.2923	0.3599	0.7358
	0.03253	0.2174	0.2683	0.6527
	0.0878	0.3726	0.4185	0.8153
Fig3C 3	Control	HG	HG+mimics NC	HG+miR-204 mimics
Relative protein level of N-cadherin	0.1152	0.7783	0.8063	0.3218
	0.0532	0.6835	0.7131	0.2435
	0.1715	0.7931	0.8926	0.4253
Fig3C 4	Control	HG	HG+mimics NC	HG+miR-204 mimics
Relative protein level of Snail	0.1671	0.7952	0.745	0.1126
	0.1263	0.7162	0.7145	0.0482
	0.2415	0.8537	0.8541	0.1852
Fig3C 5	Control	HG	HG+mimics NC	HG+miR-204 mimics
Relative protein level of Vimentin	0.1841	0.8266	0.7384	0.2319
	0.1263	0.8842	0.6527	0.3376
	0.2638	0.7326	0.8137	0.1532
Fig3E	Control	HG	HG+mimics NC	HG+miR-204 mimics
Migration rate (%£©	46.67	64.29	67.86	35.71
	50.24	70.51	71.74	30.01
	41.11	58.23	62.28	39.87
Fig3F	Control	HG	HG+mimics NC	HG+miR-204 mimics
The number of migrated cells	80	153	148	75
	91	169	152	89
	69	138	131	66
Fig4A1	Control	HG	si-NC+HG	si-NEAT1+HG
Relative protein level of SOX4	1	2.15	2.03	1.24
	1.17	2.41	2.33	1.36
	0.92	2.68	2.61	1.11
Fig4A2	Control	HG	HG+mimics NC	HG+miR-204 mimics
Relative protein level of SOX4	1	1.54	1.6	0.93
	1.15	1.71	1.75	1.05
	0.88	1.89	1.88	1.18
Fig4C 1
Relative luciferase activity	mimics NC			miR-204 mimics
NEAT1 WT	1	1.16	0.9	0.31	0.4	0.52
NEAT1 MUT	1	1.15	0.87	1.01	1.12	1.23
Relative luciferase activity	mimics NC			miR-204 mimics
SOX4 3¡¯UTR WT	1	1.17	0.92	0.68	0.6	0.5
NEAT1 MUT	1	1.19	0.94	0.86	0.98	1.12
Fig5 A	Control	HG	HG+si-NC	HG+inhibitor-NC	HG+si-NEAT1	HG+miR-204 inhibitor	HG+si-NEAT1+miR-204 inhibitor
Relative protein level of SOX4	1	2.51	2.43	2.63	0.96	3.64	1.67
	1.18	2.89	2.77	2.31	1.08	3.31	1.88
	0.91	2.21	2.16	2.86	1.21	3.99	2.13
Fig5 B
OD 490nm	Control			HG			HG+si-NC			HG+inhibitor NC			HG+si-NEAT1			HG+miR-204 inhibitor			HG+miR-204 inhibitor+si-NEAT1
	0.154	0.133	0.162	0.137	0.145	0.153	0.128	0.139	0.156	0.164	0.174	0.137	0.142	0.151	0.168	0.173	0.181	0.146	0.138	0.147	0.152
	0.234	0.301	0.365	0.287	0.351	0.412	0.304	0.364	0.435	0.245	0.311	0.387	0.215	0.268	0.344	0.324	0.411	0.467	0.253	0.311	0.387
	0.587	0.511	0.437	0.71	0.634	0.587	0.815	0.738	0.658	0.687	0.624	0.577	0.534	0.478	0.411	0.879	0.811	0.753	0.529	0.666	0.604
	0.734	0.675	0.602	0.912	0.837	0.759	0.987	0.906	0.843	0.876	0.811	0.742	0.516	0.643	0.578	0.976	1.186	1.067	0.811	0.743	0.687
	0.854	0.789	0.711	1.124	1.056	0.987	1.097	1.157	1.211	1.034	0.956	0.897	0.759	0.687	0.611	1.277	1.478	1.333	0.951	0.887	0.823
Fig5C 1	Control	HG	HG+si-NC	HG+inhibitor-NC	HG+si-NEAT1	HG+miR-204 inhibitor	HG+si-NEAT1+miR-204 inhibitor
Relative protein level of SOX4	0.1401	0.7117	0.5905	0.5408	0.2071	0.9286	0.5135
	0.0704	0.8145	0.5245	0.4523	0.1214	0.8354	0.6352
	0.2156	0.6156	0.6643	0.6243	0.2865	1.0532	0.4287
Fig5C 2	Control	HG	HG+si-NC	HG+inhibitor-NC	HG+si-NEAT1	HG+miR-204 inhibitor	HG+si-NEAT1+miR-204 inhibitor
Relative protein level of E-cadherin	0.1230739	0.0598228	0.0997759	0.1520316	0.7420545	0.2681568	0.5414942
	0.22456	0.011452	0.04256	0.07356	0.82975	0.2245	0.64432
	0.05874	0.11352	0.15362	0.23253	0.65732	0.33863	0.46572
Fig5C 3	Control	HG	HG+si-NC	HG+inhibitor-NC	HG+si-NEAT1	HG+miR-204 inhibitor	HG+si-NEAT1+miR-204 inhibitor
Relative protein level of N-cadherin	0.0738625	0.4394115	0.4079778	0.3975367	0.0710964	0.8518175	0.1203431
	0.03253	0.34373	0.32372	0.33673	0.03263	0.93653	0.06264
	0.1236	0.5132	0.4835	0.4683	0.12365	0.7586	0.2263
Fig5C 4	Control	HG	HG+si-NC	HG+inhibitor-NC	HG+si-NEAT1	HG+miR-204 inhibitor	HG+si-NEAT1+miR-204 inhibitor
Relative protein level of Snail	0.1354229	0.8098822	0.7800247	0.8044455	0.2718072	0.8062389	0.2418218
	0.2264	0.7143	0.7153	0.7084	0.22753	0.70621	0.16527
	0.06375	0.8874	0.8642	0.8973	0.35372	0.88386	0.33275
Fig5C 5	Control	HG	HG+si-NC	HG+inhibitor-NC	HG+si-NEAT1	HG+miR-204 inhibitor	HG+si-NEAT1+miR-204 inhibitor
Relative protein level of Vimentin	0.1567004	0.7378148	0.6997049	0.7144653	0.3200669	0.8100589	0.4259874
	0.0636	0.8135	0.6373	0.8253	0.4273	0.8727	0.5283
	0.2227	0.6452	0.7726	0.6327	0.2372	0.7325	0.3376
Fig5E	Control	HG	HG+si-NC	HG+inhibitor-NC	HG+si-NEAT1	HG+miR-204 inhibitor	HG+si-NEAT1+miR-204 inhibitor
Migration rate (%£©	41.67	58.33	62.5	58.33	29.17	83.33	66.67
	45.61	53.27	58.23	54.12	23.06	89.41	62.34
	36.66	61.05	66.08	62.59	32.15	78.94	70.75
Fig5F	Control	HG	HG+si-NC	HG+inhibitor-NC	HG+si-NEAT1	HG+miR-204 inhibitor	HG+si-NEAT1+miR-204 inhibitor
The number of migrated cells	88	138	146	155	43	237	151
	80	152	161	168	34	219	173
	99	127	131	138	55	253	148
Fig6A 1	Control	DM	DM+sh-NC	DM+sh-NEAT1
Relative expression level of NEAT1	1	2.21	2.26	1.12
	1.18	2.45	2.51	1.24
	0.92	2.03	2.04	1.41
Fig6A 2	Control	DM	DM+sh-NC	DM+sh-NEAT1
Relative expression level of miR-204	1	0.64	0.59	0.93
	1.17	0.52	0.5	1.05
	0.9	0.4	0.4	1.16
Fig6B 1	Control	DM	DM+sh-NC	DM+sh-NEAT1
Relative protein level of SOX4	1.1528	8.1578	7.4194	1.2347
	1.8325	7.1542	8.5214	0.6245
	0.5246	9.2321	9.2253	2.3621
Fig6B 2	Control	DM	DM+sh-NC	DM+sh-NEAT1
Relative protein level of E-cadherin	1.3148	0.437	0.2823	1.4063
	1.1463	0.1426	0.0486	0.9753
	1.6243	0.7162	0.4526	1.7462
Fig6B 3	Control	DM	DM+sh-NC	DM+sh-NEAT1
Relative protein level of N-cadherin	0.6111	6.5426	5.8336	0.8583
	0.2764	5.7364	4.8632	0.3864
	0.8753	6.2864	6.5736	1.1573
Fig6B 4	Control	DM	DM+sh-NC	DM+sh-NEAT1
Relative protein level of Snail	0.6698	5.8697	4.8109	0.7828
	0.2753	4.8643	3.8642	0.3421
	1.1263	6.5734	5.4863	1.1325
Fig6B5	Control	DM	DM+sh-NC	DM+sh-NEAT1
Relative protein level of Vimentin	0.8109	4.0721	4.0542	0.4754
	0.4864	3.5364	3.5754	0.2363
	1.1546	4.4543	4.5473	0.6463
